# Supplementary material for: Genetic assessment of efficacy and safety profiles of coagulation cascade proteins identifies Factors II and XI as actionable anticoagulant targets
Source: Eur Heart J Open. 2024 May 27;4(3):oeae043. doi: 10.1093/ehjopen/oeae043 (PMC11200102; doi:10.1093/ehjopen/oeae043)
Supplement: oeae043_Supplementary_Data [file oeae043_supplementary_data.zip › supplementary_tables.xlsx]

## Sheet: ST1
ST1 : Description of the datasets used as outcomes for Two-Sample Mendelian randomization.

## Sheet: ST2
ST2 : Results of the uni-cis MR investigation for the effect blood protein levels and hepatic gene levels on efficacy and safety outcomes. Colocalisation results are also presented.

## Sheet: ST3
ST3 : Results of the multi-cis MR investigation for the effect blood protein levels on efficacy and safety outcomes.

## Sheet: ST4
ST4 : Results of the pan MR investigation for the effect blood protein levels on efficacy and safety outcomes.
